# Supplementary material for: Aligning cellular and molecular components in age-dependent tertiary lymphoid tissues of kidney and liver
Source: PLoS One. 2025 Feb 27;20(2):e0311193. doi: 10.1371/journal.pone.0311193 (PMC11867392; doi:10.1371/journal.pone.0311193)
Supplement: S2 Table — (XLSX) [file pone.0311193.s002.xlsx]

## Sheet: Fig1B
	TLT+liver
Young1	no
Young2	no
Young3	no
Young4	no
Young5	no
Young6	no
Aged1	yes
Aged2	yes
Aged3	no
Aged4	yes
Aged5	no
Aged6	yes

## Sheet: Fig1C
	TLT number per area (/mm2)
Young1	0
Young2	0
Young3	0
Young4	0
Young5	0
Young6	0
Aged1	0.222717
Aged2	0.0238777
Aged3	0
Aged4	0.0945626
Aged5	0
Aged6	0.0305623

## Sheet: Fig1T
	Cd3e	Cd19	Des	Ngfr
Young1	1	1	1	1
Young2	2.56291	9.91891	1.76338	2.5466
Young3	2.36202	2.7126	0.666524	1.53008
Young4	4.18712	0.746811	1.18116	0.617842
Young5	2.21591	1.37534	0.593067	0.830849
Young6	1.46105	5.09855	0.600831	0.786793
Aged1	7.68196	1.87508	2.21491	3.1443
Aged2	4.74333	104.226	3.49596	1.66641
Aged3	12.2931	6.37496	4.17925	3.04114
Aged4	254.562	66.388	17.2306	2.30022
Aged5	38.4893	128.547	5.13037	3.39646
Aged6	5.01932	15.6819	1.19212	3.25973

## Sheet: Fig1U
	relative TLT size (%)	CXCL13	CCL19
Young1	0	1	1
Young2	0	1.18327	0.432567
Young3	0	0.542646	0.494933
Young4	0	0.421632	0.787733
Young5	0	0.778714	0.586788
Young6	0	0.779944	0.452283
Aged1	1.16553	0.216551	0.731092
Aged2	0.0549407	5.33957	1.12796
Aged3	0	39.9863	2.74059
Aged4	1.68981	138.316	67.2273
Aged5	0	5.25851	3.58615
Aged6	0.263322	10.6159	0.73812

## Sheet: Fig1W
	TLT number per area				TLT number of each stage
	Stage1 (/mm2)	Stage2 (/mm2)	Stage3 (mm2)		stage1_number	stage2_number	stage3_number			% of each stage among all TLTs
Young1	0	0	0		0	0	0		Stage I	78.5714
Young2	0	0	0		0	0	0		Stage II	7.14286
Young3	0	0	0		0	0	0		Stage III	14.2857
Young4	0	0	0		0	0	0
Young5	0	0	0		0	0	0
Young6	0	0	0		0	0	0
Aged1	0.167038	0	0.0556793		6	0	2
Aged2	0.0238777	0	0		1	0	0
Aged3	0	0	0		0	0	0
Aged4	0.070922	0.0236407	0		3	1	0
Aged5	0	0	0		0	0	0
Aged6	0.0305623	0	0		1	0	0
